# Supplementary material for: Defining ecological regions in Italy based on a multivariate clustering approach: A first step towards a targeted vector borne disease surveillance
Source: PLoS One. 2019 Jul 3;14(7):e0219072. doi: 10.1371/journal.pone.0219072 (PMC6608978; doi:10.1371/journal.pone.0219072)
Supplement: S1 File — (XLSX) [file pone.0219072.s011.xlsx]

## Sheet: entomological_data
Region	Municipality	Farm_code	ProvCode	y	x	coordinate_Validation	Collection_Date	Insects	C_imicola	Cobsc_scot	C_pulicaris	C_newsteadi	C_punctatus	clu250
ABRUZZO	TERAMO	1	TE	42.6	13.6	VA	2016-06-15	3982	0	2270	55	0	0	15
ABRUZZO	TERAMO	1	TE	42.6	13.6	VA	2016-07-15	10329	0	4065	104	0	61	15
ABRUZZO	TERAMO	1	TE	42.6	13.6	VA	2016-08-09	8152	0	4681	37	0	18	15
ABRUZZO	TERAMO	1	TE	42.6	13.6	VA	2016-09-07	9259	0	8786	0			15
ABRUZZO	TERAMO	1	TE	42.6	13.6	VA	2016-10-20	2774	0	2115	48	0	0	15
ABRUZZO	TERAMO	1	TE	42.6	13.6	VA	2017-06-22	5462	0	1723	197			15
ABRUZZO	TERAMO	1	TE	42.6	13.6	VA	2017-07-26	802	0	386	21			15

## Sheet: farm
Region	ProvCode	Municipality	Farm_code	y	x	Animal_Species	clu250
ABRUZZO	TE	SANT'OMERO	1	42.7	13.7	Horses	17
ABRUZZO	TE	ROSETO DEGLI ABRUZZI	2	42.6	13.9	Horses	21
